# Supplementary material for: Protein Identification and Quantification Using Porous Silicon Arrays, Optical Measurements, and Machine Learning
Source: Biosensors (Basel). 2023 Sep 9;13(9):879. doi: 10.3390/bios13090879 (PMC10526835; doi:10.3390/bios13090879)
Supplement: Supplementary file 1 [file biosensors-13-00879-s001.zip]

Archive with 2 entries (2 files):
- biosensors-2581568-supplementary.pdf
- Rotating 3D view of LDA canonical score plot to visualize protein separability.mp4
